# Supplementary material for: Intrahospital Transport of Critically Ill Patients with Subarachnoid Hemorrhage—Frequency, Timing, Complications, and Clinical Consequences
Source: J Clin Med. 2023 Dec 13;12(24):7666. doi: 10.3390/jcm12247666 (PMC10743394; doi:10.3390/jcm12247666)
Supplement: Supplementary file 1 [file jcm-12-07666-s001.zip]

Archive with 4 entries (4 files):
- 09_23_SAH_transport_JCM_Supplemental 1.docx
- __MACOSX/._09_23_SAH_transport_JCM_Supplemental 1.docx
- 09_23_SAH_transport_JCM_Supplemental 2.xlsx
- __MACOSX/._09_23_SAH_transport_JCM_Supplemental 2.xlsx
