# Supplementary material for: Intrahospital Transport of Critically Ill Patients with Subarachnoid Hemorrhage—Frequency, Timing, Complications, and Clinical Consequences
Source: J Clin Med. 2023 Dec 13;12(24):7666. doi: 10.3390/jcm12247666 (PMC10743394; doi:10.3390/jcm12247666)
Supplement: Supplementary file 1 [file jcm-12-07666-s001.zip › 09_23_SAH_transport_JCM_Supplemental 2.xlsx]

## Sheet: Blatt 1 - merged_data
merged_data
No_transport	Patient_ID	reason_for_transport_new	therapeutic_consequence	GCS_pre	GCS_post	average_MAP_pre	SD_MAP_pre	average_MAP_post	SD_MAP_post	average_SYS_pre	SD_SYS_pre	average_SYS_post	SD_SYS_post	average_DIA_pre	SD_DIA_pre	average_DIA_post	SD_DIA_post	MAP_post_min	Max.SYS.pre	SYS_post_max	Min.SYS.pre	Min.SYS.post	Max.DIA.pre	Max.DIA.post	Min_DIA_pre	Min_DIA_post	HR_pre	HR_post	sO2_pre	sO2_post	ph_pre	ph_post_min	CO2_pre	CO2_post_max	CO2_post_min	O2_pre	O2.1	O2.2	O2.3	Lac_pre	Lac_post_1	Lac.2	Lac.3	Lac_post_max	Glu_pre	Glu_post_1	Glu.2	Glu.3	Glu_post_min
1	1	3	3	3	3	84.33	4.42	98.67	20.09	135	6.32	154	35.69	59	3.74	71	12.41	83.33	145	225	130	130	65	95	55	60	60	60	97	98	7.41	7.24	35	54	36.1	92.6	87.5	83.7	73.5	2.9	2.5	2.4	2.6	2.6	148	145	143	141	141
2	2	3	3	3	3	79.33	1.7	84.67	2.21	126	7.35	136	4.9	56	2	59	2	81.67	135	145	115	130	60	60	55	55	72	72	95	96	7.31	7.34	44	38.3	35.8	90	83.2	76.7	80.8	1.2	1.3	1.5	1.8	1.8	177	183	190	170	170
3	2	3	1	3	3	87.08	4.77	98.67	11.71	149	12.81	166	16.55	58.75	4.15	65	9.49	85	170	190	130	145	65	80	55	55	84	84	98	98	7.47	7.47	39.4	38.7	32.2	98.6	80.5	90.7	84.3	0.6	0.5	0.6	0.7	0.7	124	119	109	105	105
4	2	4	3	3	3	84.33	4.78	87	5.91	145	9.49	145	8.37	54	3.74	58	5.1	76.67	155	155	130	130	60	65	50	50	84	76	97	98	7.47	7.46	37.2	40.6	38.3	91.9	91.1	88.5	102	1.2	0.5	1.1	0.8	1.1	132	110	118	115	110
5	2	2	1	3	3	85.67	24.85	89.67	17.46	147	38.42	141	28.71	55	18.17	64	12	68.33	195	185	90	105	75	80	30	50	92	92	92	97	7.34	7.5	51.1	32.3	24	96.1	78.8	62.3	71.2	0.7	1.1	1.6	1.7	1.7	144	131	127	123	123
6	3	3	3	3	3	70	7.45	100	19.09	112	10.77	154	36.39	49	5.83	73	13.27	65	125	195	95	95	55	90	40	50	76	72	99	95	7.41	7.41	32.3	31.3	27.7	114	79.8	119	117	0.8	0.7	0.7	0.7	0.7	107	120	121	107	107
7	3	2	1	3	3	72.67	2.71	61.67	8.63	122	6.78	103	18.6	48	2.45	41	3.74	46.67	130	125	110	70	50	45	45	35	68	68	93	94	7.37	7.41	45	38.6	34	68.9	69.9	87.7	82.9	0.5	0.4	0.6	0.4	0.6	139	104	107	87	87
8	3	4	1	3	3	63	11.03	71.33	7.1	107	23.79	116	18.81	41	4.9	49	2	61.67	135	145	70	95	45	50	35	45	60	60	95	96	7.41	7.41	34	37.7	35.9	82.9	87	96.4	91.1	0.4	0.5	0.5	0.4	0.5	87	94	89	91	89
9	3	1	3	3	3	79.33	11.04	72	2.87	136	22.45	122	5.1	51	5.83	47	2.45	68.33	170	130	115	115	60	50	45	45	60	60	96	95	7.42	7.34	35.8	46.6	37.8	87.8	84.5	86.3	74.5	0.6	0.5	0.5	0.5	0.5	90	101	105	130	101
10	4	1	3	3	3	76.33	7.33	72	5.1	139	16.85	126	13.19	45	3.16	45	5.48	65	160	140	110	105	50	50	40	35	52	52	96	96	7.34	7.39	40.2	35.4	35	86.9	120	80.6	78.8	1.8	1.1	1.2	1.3	1.3	268	87	120	131	87
11	4	3	1	3	3	76.67	3.65	67.67	14.63	130	0	115	20.25	50	5.48	44	12	50	130	145	130	90	60	65	45	30	56	56	97	93	7.34	7.32	35	36.2	31.2	100	85.6	86.5	86.5	1.5	1.9	1.9	1.7	1.9	204	210	218	198	198
12	4	1	3	3	3	90	5.06	75.33	2.87	140	9.49	122	5.1	65	4.47	52	2.45	71.67	155	130	125	115	70	55	60	50	72	60	98	62	7.49	7.32	37.1	51.3	42.8	90.3	125	165	169	1.4	1	0.8	1	1	111	79	88	93	79
13	4	2	1	3	3	82.33	4.29	79.33	4.55	135	7.07	126	8.6	56	3.74	56	3.74	73.33	145	135	125	110	60	60	50	50	60	52	93	92	7.28	7.38	48.2	36.7	33.3	83.4	89.9	102	114	1.1	1.4	1.1	1	1.4	164	106	117	76	76
14	4	1	1	3	3	79.33	4.55	78.67	4.99	128	5.1	128	7.48	55	4.47	54	3.74	73.33	135	140	120	120	60	60	50	50	60	56	95	98	7.4	7.39	34.8	34.3	29.4	114	139	141	133	1	1.9	1.4	1.1	1.9	76	69	116	122	69
15	5	4	3	3	3	74.33	4.03	72.67	3.43	117	9.27	116	3.74	53	2.45	51	3.74	68.33	135	120	110	110	55	55	50	45	80	60	96	98	7.31	7.23	48.4	58.6	31.5	143	98.1	80.9	122	0.6	0.9	0.8	0.7	0.9	132	132	168	160	132
16	5	1	3	3	3	76.33	5.21	84.67	9.15	125	6.32	132	12.08	52	5.1	61	8.6	68.33	135	150	120	115	60	70	45	45	72	72	98	97	7.35	7.33	34.9	41.9	36.5	130	132	125	126	0.9	1.1	1.3	0.9	1.3	138	130	127	121	121
17	5	1	3	3	3	78	4.88	77.67	4.03	120	7.07	117	2.45	57	4	58	5.1	71.67	130	120	110	115	60	65	50	50	68	72	98	96	7.43	7.43	33.2	32.3	29.6	107	91.9	96.1	130	1	0.6	0.9	0.8	0.9	104	103	111	120	103
18	5	2	3	3	3	71.67	0	76.67	2.36	115	0	116	3.74	50	0	57	2.45	73.33	115	120	115	110	50	60	50	55	76	76	94	94	7.47	7.38	31.7	37.6	30.8	76.4	76.2	87	136	1.4	1.4	1.4	1.8	1.8	104	97	103	117	97
19	5	2	3	3	3	73.33	2.98	75	5.16	114	4.9	121	12	53	2.45	52	2.45	71.67	120	145	105	115	55	55	50	50	76	72	97	95	7.44	7.41	30.2	34.1	32.9	115	112	108	113	1.6	1.8	1.4	1.3	1.8	186	169	161	184	161
20	5	1	1	3	3	78	3.06	86	6.11	120	4.47	128	7.48	57	2.45	65	5.48	75	125	135	115	115	60	70	55	55	72	74	97	97	7.39	7.33	34.5	40.2	29.9	92.4	70.5	89.2	103	1.6	1.1	1.3	2.2	2.2	178	202	217	203	202
21	5	1	3	3	3	86.33	4.27	86	10.68	129	4.9	142	24.62	65	5.48	58	5.1	76.67	135	190	120	120	70	65	55	50	86	100	89	86	7.34	7.23	42.4	49.3	43.2	108	65.2	64.7	103	1.1	0.8	0.7	0.8	0.8	133	103	111	132	103
22	6	4	3	3	3	70.67	2.26	78.67	2.45	118	2.45	130	3.16	47	2.45	53	2.45	75	120	135	115	125	50	55	45	50	48	52	98	95	7.38	7.25	33	51.4	34.4	112	92.9	84.4	91.1	1	0.9	0.9	0.8	0.9	176	164	164	172	164
23	6	3	3	3	3	81	3.43	79.33	4.03	131	3.74	132	8.12	56	3.74	53	2.45	73.33	135	145	125	120	60	55	50	50	55	55	99	95	7.34	7.32	43.7	43.8	41.5	110	80.6	84.9	92.2	1.9	1.7	1.6	2	2	172	162	155	163	155
24	6	2	1	3	3	78	5.42	77	1.94	126	6.63	127	2.45	54	4.9	52	2.45	75	135	130	115	125	60	55	45	50	60	60	96	96	7.41	7.41	43.6	40.9	40	67.6	92	79.6	105	0.4	0.4	0.5	0.7	0.7	109	111	117	120	111
25	6	4	1	3	3	91.67	17.26	99.67	18.24	145	35.21	159	34.26	65	8.37	70	10.95	76.67	180	190	95	110	75	85	55	55	92	68	99	98	7.49	7.52	32.1	27.6	22.5	132	79.2	94.7	95.7	0.5	0.5	0.7	1.1	1.1	140	126	147	143	126
26	7	4	3	3	3	82.67	4.9	78.33	5.68	136	11.14	131	14.63	56	2	52	2.45	70	155	150	125	110	60	55	55	50	56	56	97	97	7.36	7.38	37	33.2	30.8	95.5	87.9	69.5	98.1	0.9	0.9	1	1.6	1.6	160	146	153	154	146
27	8	2	1	3	3	107	29.2	92.33	8.47	147	34.15	133	15.03	87	26.76	72	8.12	85	215	150	125	115	140	85	70	60	64	76	99	99	7.4	7.42	24.3	19.1	16.9	112	108	117	117	1.1	1.3	1.5	2.1	2.1	152	183	198	170	170
28	8	1	3	3	3	88.33	10.17	91	29.43	127	19.65	135	52.73	69	5.83	69	18.81	56.67	155	230	105	80	75	95	60	45	60	72	100	100	7.42	7.46	19.1	18.4	18	117	114	107	111	2.1	1.6	2.6	1.4	2.6	170	199	166	185	166
29	8	2	2	3	3	86.33	7.18	92	7.56	117	6	124	13.19	71	8	76	4.9	85	125	150	110	115	80	85	60	70	90	80	98	98	7.43	7.27	23.4	37.6	21.2	105	115	116	113	1.4	1.2	1.2	1	1.2	160	152	152	151	151
30	9	3	1	3	3	88.33	4.83	82.67	2	135	8.37	126	2	65	3.16	61	2	81.67	150	130	125	125	70	65	60	60	60	60	99	98	7.39	7.33	32.7	34.5	34	128	96.7	99.9	95.8	0.6	0.4	0.5	0.5	0.5	134	97	99	106	97
31	9	3	3	3	3	78	2.87	85.33	8.26	136	3.74	132	16.91	49	3.74	62	4	80	140	165	130	120	55	70	45	60	52	48	97	97	7.4	7.34	32.4	38.4	34	105	88.6	90.3	86	0.7	0.7	0.7	0.9	0.9	124	112	148	155	112
32	9	1	1	3	3	80.33	4.99	91	3.43	127	7.48	139	5.83	57	4	67	2.45	86.67	140	145	120	130	65	70	55	65	64	68	98	100	7.41	7.51	35.4	28.8	25.4	142	146	41.1	42.9	0.6	1	1.3	1.3	1.3	145	148	138	136	136
33	9	1	3	3	3	87.33	12.18	94	6.96	138	17.2	144	15.62	62	9.8	69	3.74	83.33	155	165	115	120	70	75	50	65	84	80	98	99	7.43	7.43	42.9	46.7	38.5	110	82.5	95.3	95.9	0.6	0.5	0.4	0.4	0.5	165	114	114	110	110
34	9	4	1	3	3	81.33	11.27	76.33	6.09	126	16.85	125	10.49	59	8.6	52	4	71.67	155	145	105	115	75	60	50	50	88	108	98	98	7.53	7.51	29.2	29.4	26.2	87.8	93.1	97.7	131	0.6	1.1	1.6	1.2	1.6	144	199	177	153	153
35	9	4	3	3	NA	81	5.23	93	8.26	123	6.78	135	5.48	60	4.47	72	10.3	80	130	145	115	130	65	80	55	55	72	84	98	98	7.49	7.45	23.9	26.3	24.4	124	98.9	94.6	111	1.1	1.1	1	0.9	1.1	149	185	154	158	154
36	10	4	1	3	3	84.17	2.5	74.33	7.86	137.5	2.5	117	16	57.5	2.5	53	4	66.67	140	140	135	100	60	60	55	50	88	36	99	99	7.33	7.17	43.5	67.5	37.1	178	83.4	153	126	0.6	0.5	0.5	0.5	0.5	140	135	124	109	109
37	10	1	3	15	15	77.67	2.26	91.67	4.94	133	6.78	147	4	50	0	64	8.6	85	140	150	125	140	50	80	50	55	52	48	96	97	7.44	7.42	38.8	36.7	34.3	89.9	93	138	106	1	0.6	0.5	0.5	0.6	180	93	93	86	86
38	10	4	1	15	15	86.33	6.78	82.33	4.03	139	7.35	141	9.7	60	7.07	53	2.45	78.33	150	160	130	135	70	55	50	50	60	56	98	99	7.45	7.49	31.3	29.7	29.7	83.4	85.1	8.7	38.5	0.7	0.5	2.1	0.4	0.5	89	126	218	76	126
39	11	4	2	3	3	74.33	2.71	78.33	5.96	119	3.74	119	8	52	2.45	58	5.1	68.33	125	130	115	105	55	65	50	50	60	60	100	100	7.44	7.49	35.2	27.9	26.7	152	221	206	184	1.3	1	1.1	1.5	1.5	133	128	124	128	124
40	11	2	1	3	3	79.33	7.35	92.33	8	122	10.3	133	14	58	6	72	6.78	83.33	135	150	105	110	65	80	50	60	68	60	100	100	7.41	7.37	35.4	41.5	33.2	159	160	165	163	1	1	0.9	0.9	1	125	115	114	115	114
41	11	3	3	3	3	78.33	14.45	87.33	8.67	123	25.61	136	11.14	56	9.7	63	7.48	71.67	170	145	100	115	75	70	50	50	60	84	98	100	7.38	7.35	33.4	40.4	37	114	179	148	137	0.8	1.1	1.1	1.3	1.3	113	165	167	169	165
42	11	1	3	3	3	90.67	1.7	82.67	8.27	138	2.45	128	11.66	67	2.45	60	7.07	73.33	140	140	135	110	70	70	65	50	64	60	100	100	7.42	7.42	37	38.9	36.6	128	133	120	111	1.6	1.5	1.4	1.4	1.5	141	143	136	142	136
43	11	2	1	3	3	87.67	4.03	84.33	4.55	133	5.1	129	9.7	65	4.47	62	2.45	78.33	140	145	125	115	70	65	60	60	72	76	100	100	7.45	7.46	33.2	33.2	31.3	109	112	116	90.9	0.5	0.7	0.6	2.3	2.3	99	101	109	167	101
44	11	2	1	3	3	90.33	11.13	101.33	5.21	133	17.49	146	9.17	69	8	79	3.74	93.33	160	155	105	130	80	85	55	75	76	80	100	100	7.49	0	24.3	0	0	33.6	214	206	169	2.3	17	0.5	2.3	0	76	202	218	76	0
45	11	1	3	3	3	95.33	4.27	101.33	4	140	6.32	150	4.47	73	4	77	4	95	145	155	130	145	80	80	70	70	72	80	99	99	7.28	0	23.4	0	0	159	221	165	163	0.5	2.1	2.6	2.3	0	81	210	212	86	0
46	12	3	3	3	3	78.67	7.63	106.33	29.01	126	12.81	165	47.64	55	5.48	77	19.9	53.33	145	225	105	80	60	100	45	40	76	72	99	98	7.39	7.4	42.2	39.9	34.5	117	93.5	115	95.7	1	0.7	0.6	0.6	0.7	114	106	108	107	106
47	12	3	3	3	3	85.33	4.88	83.33	7.6	126	8.6	128	11.66	65	3.16	61	5.83	76.67	140	150	115	120	70	70	60	55	86	92	100	96	7.34	7.37	45.1	41.1	37	79.3	101	94.3	106	0.5	0.8	0.8	0.7	0.8	113	138	116	142	116
48	12	1	3	3	3	81.67	8.94	102.67	4.78	125	6.32	154	7.35	60	10.49	77	4	95	135	165	115	145	70	80	40	70	68	76	97	94	7.44	7.41	34.5	36.3	35.7	103	72	70	99.5	1.1	0.5	0.6	0.9	0.9	106	97	98	148	97
49	12	1	1	3	3	93.67	9.51	91.33	5.21	145	7.07	140	6.32	68	11.22	67	5.1	83.33	155	145	135	130	80	75	50	60	80	92	98	98	7.42	7.42	38.3	40.2	35.6	96	71.9	79.9	38.5	1.1	0.6	0.9	1.1	1.1	107	98	98	94	94
50	12	1	3	3	3	104.33	5.64	100.33	4.64	169	15.94	151	5.83	72	2.45	75	4.47	95	190	160	150	145	75	80	70	70	96	88	99	97	7.51	7.46	31.4	35.4	32.2	122	94.9	115	105	1.5	1.1	1.6	1.5	1.6	170	128	167	157	128
51	13	4	1	15	15	99.67	7.56	99.67	4.88	153	6.78	157	9.27	73	8.12	71	3.74	93.33	165	175	145	150	85	75	60	65	56	52	96	96	7.44	7.4	29.7	34.9	30	101	88.8	93.5	86.5	0.7	0.6	0.6	0.6	0.6	100	98	91	101	91
52	13	4	1	15	15	104.33	4.78	111	6.38	161	3.74	169	10.68	76	5.83	82	6.78	101.67	165	190	155	160	85	90	70	70	60	64	98	96	7.4	7.43	37.4	36	35	141	84.7	86.2	100	1.4	0.8	0.9	1.9	1.9	116	102	92	109	92
53	13	3	3	15	15	101.67	8.43	100.83	5.83	151	4.9	152.5	7.5	77	11.22	75	5	95	160	160	145	145	95	80	65	70	85	85	98	95	7.41	0	36.7	0	0	82.2	65.2	148	184	2.4	2.1	1.3	2.2	0	124	210	217	67	0
54	14	4	3	3	3	96.67	6.5	104	5.01	146	13.56	152	9.27	72	4	80	3.16	96.67	165	165	125	140	75	85	65	75	56	36	99	99	7.29	7.39	43.9	35.7	32.4	91.3	84.6	89.9	81.9	0.7	0.9	1	1	1	144	135	128	133	128
55	14	1	3	3	3	85	3.8	76.67	3.16	123	5.1	112	2.45	66	3.74	59	3.74	73.33	130	115	115	110	70	65	60	55	48	44	97	97	7.44	7.36	40.6	51.4	40.3	86.5	115	88.8	70.9	1.1	0.8	0.9	0.8	0.9	161	135	124	132	124
56	14	2	3	3	3	90.33	6.62	90	2.79	131	9.7	130	8.37	70	5.48	70	0	86.67	150	145	125	120	80	70	65	70	76	68	96	96	7.41	7.42	43.1	45.1	38.7	116	86.5	117	89.6	0.9	0.8	1.1	1.1	1.1	178	160	181	154	154
57	14	1	3	3	3	97	3.86	107.67	12.23	137	5.1	159	18.28	77	4	82	11.66	90	145	195	130	145	80	95	70	60	80	76	100	96	7.49	7.51	40	35	32.3	8.7	8.3	8.7	8.4	1	1	1.1	1.1	1.1	109	101	106	129	101
58	15	1	3	3	3	80.33	5.31	84.33	2.71	131	7.35	135	5.48	55	4.47	59	2	80	140	145	120	130	60	60	50	55	92	96	96	96	7.28	7.28	45.2	45.5	38.6	102	97.1	52.1	194	1	1.1	1.2	1.3	1.3	226	134	139	175	134
59	15	1	3	3	3	80.67	1.7	80.67	3.09	124	3.74	120	3.16	59	2	61	3.74	75	130	125	120	115	60	65	55	55	100	96	92	90	7.32	7.29	54.8	49.9	45	33.6	93.5	89.1	35.3	1.9	1.6	2.1	1.4	2.1	457	154	153	142	142
60	15	2	3	3	3	82.67	7.79	81.25	4.47	128	9.27	121	11.58	60	7.07	58.75	4.15	76.67	140	135	115	100	70	65	50	55	84	88	93	89	7.4	7.35	40	46.4	42.5	101	64.7	65.3	110	1.8	1.6	1.7	1.8	1.8	132	131	129	125	125
61	15	2	3	3	3	64	1.33	36.67	5	122	4	100	5	35	0	5	5	31.67	125	105	115	95	35	10	35	0	64	60	96	95	7.13	7.08	32.9	29.9	21.6	115	93.3	84.5	344	16	17	18	20	20	81	60	48	67	48
62	17	2	3	3	3	104.33	29.2	107.67	14.63	169	40.45	112	2.45	75	18.17	44	2	0	195	215	150	160	50	95	70	30	92	80	98	98	7.33	7.34	31.7	29.5	27.7	114	134	127	126	7.7	8	7.5	6.3	8	172	197	196	178	178
63	17	1	3	3	3	95.33	15.36	103	21.94	158	40.45	151	30.23	64	5.83	79	18	88.33	225	210	125	125	70	115	55	70	90	85	98	97	7.45	7.36	34.2	41.8	31	107	109	117	94	0.6	0.5	0.6	0.7	0.7	113	94	94	119	94
64	17	2	3	3	3	72.33	6.72	90.33	23.98	113	6.78	139	39.17	52	7.48	66	16.55	55	120	195	100	85	60	90	40	40	80	76	98	96	7.38	7.39	36.8	32	30	102	76.7	41.1	91.6	0.7	0.6	0.7	0.6	0.7	95	85	115	124	85
65	17	2	1	3	3	87	22.86	87	3.23	133	38.16	131	5.83	64	15.3	65	3.16	81.67	195	140	85	125	90	70	45	60	76	68	95	93	7.37	7.35	41.4	44.5	37.7	81.9	69.4	68.8	94.2	0.9	0.9	0.7	0.8	0.9	150	148	145	145	145
66	18	2	1	15	NA	80.33	12.4	85.33	18.33	133	18.87	140	31.94	54	12	58	11.66	61.67	160	185	110	95	75	75	40	45	76	60	99	99	7.43	7.36	34.8	36.4	30	90.3	194	136	109	0.6	0.5	0.6	0.6	0.6	113	101	120	46	46
67	18	2	3	3	NA	70.33	23.39	85.67	17.28	121	35.55	155	23.87	45	18.71	51	14.63	66.67	175	195	70	120	80	80	25	40	60	60	97	98	7.38	7.29	35	40	35.4	111	83.2	109	86.2	0.6	0.5	0.6	0.7	0.7	113	108	104	110	104
68	18	1	2	3	NA	73.33	3.16	86	9.81	142	6.78	160	15.17	39	2	49	7.35	76.67	150	185	135	145	40	60	35	40	60	60	100	99	7.34	7.34	39.2	38.3	36.3	46	183	111	103	0.9	0.8	0.8	0.7	0.8	141	158	153	142	142
69	18	2	1	3	NA	84	10.88	68.67	12.88	162	22.05	128	19.65	45	5.48	39	9.7	56.67	195	165	135	110	55	55	40	30	60	60	95	95	7.26	7.28	47.7	50.9	42.7	135	36.5	72.7	80.4	2.3	1.4	1.3	1.7	1.7	165	121	127	136	121
70	18	1	3	3	3	101	14.32	84	4.55	181	23.11	158	9.27	61	12.41	47	2.45	78.33	220	170	160	145	80	50	45	45	84	76	99	96	7.38	7.38	37.6	38.8	34.3	94.4	83.3	41.1	90.9	1.2	1.1	1.7	1.6	1.7	161	103	155	161	103
71	18	4	3	3	NA	88.33	3.5	97.67	10.25	169	13.93	153	11.22	48	9.27	70	10.95	85	195	175	155	145	55	85	30	55	84	92	99	97	7.44	7.42	36.5	37.5	36.6	67.2	114	134	120	1.4	1.8	1	0.8	1.8	121	138	127	125	125
72	18	2	1	15	NA	82.67	1.7	89.67	9.63	148	2.45	165	25.5	50	3.16	52	6.78	78.33	150	190	145	125	55	60	45	40	64	92	100	96	7.47	7.47	39.2	40.8	37.3	107	55.2	127	86.6	1	1.2	1	0.8	1.2	136	142	96	116	96
73	19	1	1	3	3	85.67	3.74	81.67	2.36	125	3.16	131	3.74	66	5.83	57	2.45	78.33	130	135	120	125	70	60	55	55	88	96	99	99	7.38	7.36	34.7	39.6	35.8	90.9	94.1	102	80.6	1	0.8	0.9	0.9	0.9	162	160	162	134	134
74	19	1	1	3	3	87	8.33	78	13.1	141	14.97	122	19.39	60	5.48	56	10.2	58.33	160	145	120	95	70	70	55	40	80	84	99	98	7.47	7.4	37.5	43.5	39.7	95.1	86.3	99.3	91.4	0.6	0.5	0.5	0.7	0.7	124	139	155	200	139
75	19	1	3	3	3	76.67	7.67	87.67	8.73	124	13.19	143	15.68	53	5.1	60	7.07	78.33	145	170	105	125	60	70	45	50	68	76	99	98	7.39	7.4	46.2	43.6	37.5	105	75.5	79.4	83.9	0.8	0.4	0.9	0.9	0.9	136	135	229	207	135
76	19	1	3	15	NA	78.33	7.07	87.33	9.46	131	14.63	154	30.56	52	4	54	5.83	76.67	155	215	115	135	55	60	45	45	68	72	98	98	7.47	7.46	40	40.1	35.5	93.9	96.7	96.6	106	1.1	1.3	1.3	1.1	1.3	169	157	187	181	157
77	20	2	2	3	3	91.33	6.09	91	4.42	150	10.49	157	14.7	62	4	58	2.45	85	160	185	130	145	65	60	55	55	48	68	98	100	7.3	7.3	45.8	46.5	31.4	69.4	118	139	128	0.8	0.4	0.6	0.8	0.8	148	108	116	111	108
78	21	2	1	3	3	91.67	7.45	101.33	6.18	137	9.8	152	12.49	69	6.63	76	3.74	95	155	175	130	140	80	80	60	70	88	88	99	100	7.44	7.44	37.3	40.7	33	105	96.2	40.2	114	1.1	0.9	1	0.8	1	142	133	116	115	115
79	21	1	3	3	3	87.67	2.71	93.33	7.67	135	5.48	140	13.78	64	2	70	7.07	80	145	155	130	120	65	80	60	60	92	96	99	99	7.48	7.45	35.1	38.4	35.5	94.8	105	132	79.6	1.5	0.9	1	1.4	1.4	151	126	150	155	126
80	21	4	2	3	3	88.67	6.09	85.67	8.6	138	8.12	135	11.4	64	5.83	61	7.35	71.67	150	145	130	115	75	70	60	50	84	92	98	98	7.49	7.37	34.4	44.8	34.6	127	214	103	86.2	0.5	0.6	0.7	0.7	0.7	128	144	141	158	141
81	22	3	3	3	3	78.33	4.47	84.33	2.26	123	12.49	135	5.48	56	3.74	59	2	81.67	135	145	100	130	60	60	50	55	68	64	98	98	7.33	7.37	37.7	36.1	35.4	73.4	87	87.5	82.5	1	0.9	0.8	0.7	0.9	143	133	128	122	122
82	22	2	1	3	3	85	4.22	85	6.58	139	4.9	131	9.7	58	4	62	5.1	76.67	145	145	135	120	65	70	55	55	76	76	98	98	7.38	7.38	36.4	39.3	30	79.7	82.8	93.5	97.4	0.5	0.7	1.1	0.8	1.1	75	104	133	164	104
83	22	2	1	3	3	82.67	10.31	107	14.88	138	14	157	20.64	55	9.49	82	12.08	91.67	155	195	115	135	65	105	40	70	68	72	96	99	7.4	7.45	40.6	42.7	39.8	96.8	155	131	97.2	0.8	1	1.1	1.1	1.1	167	134	148	138	134
84	22	4	1	3	3	100.33	22.25	102	7.85	151	36.52	152	13.64	75	15.17	77	5.1	93.33	215	175	105	140	100	85	55	70	68	68	97	98	7.48	7.41	37.1	42.8	40.6	71	110	112	94	1.1	0.8	0.6	0.5	0.8	91	108	97	85	85
85	22	1	3	3	3	100	5.06	104	14.93	150	10.49	156	24.37	75	3.16	78	10.3	78.33	165	190	140	115	80	90	70	60	80	84	98	97	7.47	7.49	37.9	39.6	36.6	84.5	74.9	73.7	89.3	1	0.6	0.7	0.6	0.7	150	117	112	115	112
86	23	3	3	3	3	92.67	11.23	92.33	2.26	140	15.49	139	11.58	69	10.2	69	4.9	88.33	155	160	115	125	80	75	50	60	84	100	97	96	7.36	7.14	43.2	75.3	61.7	86.9	70.2	118	78.2	1	1	0.9	0.8	1	138	161	158	136	136
87	23	2	3	3	3	93.67	2.87	91.67	4.47	143	6.78	135	4.47	69	2	70	5.48	86.67	155	140	135	130	70	80	65	65	112	112	94	95	7.29	7.25	54	62.9	51.7	85	82.3	82.7	73	0.6	0.7	0.7	0.8	0.8	114	116	107	138	107
88	23	3	1	3	3	83	7.99	94	3.74	133	15.03	140	8.37	58	5.1	71	2	90	160	150	115	130	65	75	50	70	80	80	92	95	7.33	7.31	52.9	59.4	50.1	69.5	69.3	89.1	71	0.5	0.5	0.5	0.6	0.6	118	110	108	117	108
89	23	3	3	3	3	88	8.78	93.33	9.01	138	6.78	138	18.06	63	9.8	71	4.9	85	145	170	125	120	75	80	45	65	104	104	98	93	7.4	7.33	46.5	59.7	47.3	88	75.5	66.1	73	0.9	0.5	0.6	0.6	0.6	190	154	137	132	132
90	23	2	1	3	3	88.33	4.08	92.67	0.82	139	7.35	138	2.45	63	2.45	70	0	91.67	145	140	130	135	65	70	60	70	96	96	97	96	7.45	7.45	47.9	51.9	46.2	117	86.6	90.7	89.8	1.4	0.9	1.2	1.3	1.3	195	115	128	194	115
91	24	1	1	3	3	81.33	5.91	81.33	3.23	118	14.35	126	3.74	63	2.45	59	4.9	75	130	130	90	120	65	65	60	50	104	60	98	99	7.32	7.36	43.9	41.8	33.8	99.3	92	99.3	94.8	0.6	0.8	0.9	0.8	0.9	112	133	119	111	111
92	24	1	3	3	3	88.33	5.16	88.67	2.87	141	12	134	3.74	62	2.45	66	4.9	85	165	140	135	130	65	75	60	60	76	84	100	85	7.43	7.4	34.2	40.1	34.9	94.3	70.5	111	102	0.7	0.6	0.7	0.5	0.7	101	88	103	86	86
93	24	1	3	15	NA	93	6.78	87.67	2.49	139	9.7	143	7.48	70	5.48	60	5.48	85	145	155	120	135	75	65	60	50	80	84	97	90	7.39	7.37	44.4	43.3	40.1	95.5	71.4	95.1	145	0.5	0.4	0.4	0.5	0.5	98	89	90	122	89
94	24	1	1	15	NA	89.67	0.67	97	1.94	131	2	149	3.74	69	2	71	2	95	135	155	130	145	70	75	65	70	80	108	100	98	7.45	7.42	35.3	39	36	91.5	88.2	101	91.9	0.6	0.6	0.6	0.7	0.7	89	83	83	94	83
95	24	4	1	15	NA	102.67	3.09	105	9.83	154	5.83	161	15.94	77	2.45	77	7.48	93.33	165	180	150	140	80	90	75	70	112	92	98	98	7.47	7.45	37.4	37.4	33	79.3	97.3	90	124	0.8	0.6	0.6	0.6	0.6	101	101	101	104	101
96	24	1	1	15	NA	91.33	5.91	102.67	4.67	140	13.78	160	4.47	67	4	74	4.9	98.33	165	165	130	155	70	80	60	70	68	84	95	98	7.48	7.45	33	36.1	33.1	124	109	114	122	0.6	0.6	0.6	0.6	0.6	104	96	94	90	90
97	24	1	1	3	NA	76.67	2.98	97	0.67	120	0	135	6.32	55	4.47	78	4	96.67	120	140	120	125	60	85	50	75	116	112	98	98	7.45	7.44	33.2	36.6	30.7	129	120	132	129	0.7	0.7	0.7	0.7	0.7	86	90	94	88	88
98	25	1	1	3	3	78.67	3.86	105.67	5.73	126	5.83	151	10.2	55	3.16	83	6.78	96.67	135	165	120	140	60	90	50	75	76	76	98	98	7.35	7.36	38.6	36.2	32.1	97.3	87.3	82.3	103	1.3	1.2	1.1	1	1.2	134	132	177	184	132
99	25	2	3	3	3	104.67	7.41	96	5.12	166	11.58	150	14.14	74	5.83	69	2	88.33	185	165	150	125	85	70	70	65	84	88	98	99	7.38	7.38	37.3	39.3	36.7	91.9	81.8	94.5	95.5	0.9	0.9	0.9	1	1	90	86	212	225	86
100	25	4	1	3	NA	106	5.33	104.33	6.72	156	10.2	153	9.27	81	3.74	80	5.48	98.33	170	170	145	145	85	90	75	75	88	92	97	98	7.44	7.43	37.4	39.9	38.6	101	95.6	102	103	1.9	2.1	1.9	1.9	2.1	230	204	191	198	191
101	25	1	3	3	3	89	9.58	99.33	7.86	137	9.27	158	23.58	65	10	70	0	95	145	205	120	145	70	70	45	70	60	60	99	100	7.31	7.46	24.3	29.7	27.4	46	36.5	41.1	42.9	0.5	1	0.8	0.9	1	98	87	83	118	83
102	26	4	1	3	3	81.67	1.83	84.67	1.25	147	2.45	148	2.45	49	2	53	2.45	83.33	150	150	145	145	50	55	45	50	64	68	99	99	7.29	7.33	54	37.4	33.8	67.2	221	148	73	0.4	0.8	0.8	0.7	0.8	128	147	144	148	144
103	26	4	1	3	3	78	2.87	91	3.59	132	6.78	161	4.9	51	2	56	3.74	86.67	140	170	120	155	55	60	50	50	68	68	98	98	7.49	7.3	52.9	39	31.8	152	36.5	117	163	0.5	1.8	2	2.2	2.2	136	142	158	171	142
104	26	4	1	3	3	93.33	2.98	95	8.43	154	4.9	161	13.56	63	5.1	62	6	83.33	160	175	145	140	70	70	55	55	72	72	97	97	7.13	7.37	54.8	33.3	29.5	8.7	194	62.3	169	2.3	1	1.2	1.3	1.3	165	141	168	182	141
105	26	4	1	4	3	92.33	2	101	6.88	149	2	169	13.19	64	2	67	4	88.33	150	185	145	145	65	70	60	60	80	80	98	90	7.3	7.38	52.9	44.5	38.7	152	221	206	344	0.5	0.6	0.9	1.2	1.2	130	95	131	139	95
106	26	4	3	3	3	97.33	14.55	97.67	11.19	156	20.35	155	9.49	68	12.08	69	13.19	91.67	185	170	125	145	80	95	45	60	60	62	98	99	7.29	7.41	48.4	41.6	36.6	90	194	148	38.5	16	0.7	1.1	0.9	1.1	89	179	153	100	100
107	26	4	1	15	NA	98	4.4	107.33	3.09	152	9.27	168	5.1	71	2	77	2.45	103.33	170	175	145	160	75	80	70	75	62	62	94	95	7.49	7.45	23.9	36.1	33.4	178	36.5	52.1	163	0.5	1.5	1.6	1.7	1.7	141	158	141	159	141
108	26	4	1	15	15	97.33	2.91	85.67	8.34	156	6.63	139	16.55	68	2.45	59	5.83	75	165	160	145	115	70	70	65	55	96	84	96	100	7.49	7.44	47.9	32	27	142	221	206	194	0.5	1.3	1	0.8	1.3	108	119	115	119	115
[truncated: 54 more columns]
